# Supplementary material for: Pregnancy outcomes of Fabry disease in Austria (PROFABIA)-a retrospective cohort-study
Source: Orphanet J Rare Dis. 2024 Apr 18;19:165. doi: 10.1186/s13023-024-03180-3 (PMC11025160; doi:10.1186/s13023-024-03180-3)
Supplement: Supplementary file 4 — Additional file 4: Additional Spreadsheet 1. Individual data of women with Fabry disease. [file 13023_2024_3180_MOESM4_ESM.xlsx]

## Sheet: PROFABIA mothers
Woman ID	Pregnancy ID (0=general data mother, 1=first kid, 2=second kid, …)	Twin pegnancy (1)	Index case	BMI	Systolic blood pressure (mmHg)	Diastolic blood pressure (mmHg)	Hypertension	Serum creatinine (mg/dl)	Urinary albumine to creatinine ratio (mg/g)	Urinary protein to creatinine ratio (mg/g)	Age at first symptoms (years)	Age at diagnosis (years)	Age at start of treatment (years)	Age at study entry (years)	Fabry-symptoms		First symptom: Hypohidrosis, cold or heat intolerance	First symptom: acroparesthesia	First symptom: pain	First symptom: angiokeratomas	First symptom: neurologic symptoms	First symptom: cerebrovascular event	First symptom: cardiac disease	First symptom: angina	First symptom: kidney disease	First symptom: proteinuria	First symptom: hypertension	First symptom: gastrointestinal symptoms	First symptom: asthma	First symptom: COPD	First symptom: anxiety disorder	First symptom: depression	First symptom: hypacusis	First symptom: vertigo	First symptom: tinnitus	First symptom: cornea verticillata	First symptom: other		Hypohidrosis, cold or heat intolerance	Acroparesthesia	Pain	Angiokeratomas	Neurologic symptoms	Cerebrovascular event	Cardiac disease	Angina	Kidney disease	Proteinuria	Hypertension
2	0		YES	32.3685	120	80	YES	0.8	25	85	4	48	49	50	YES		YES	-	-	-	-	-	Yes	-	-	-	-	-	-	-	-	-	-	-	-	-	-		Yes	-	Yes	-	-	-	Yes	-	-	-	Yes
2	1
5	0		YES	26.7405	110	60	-	0.69	337	456	8	46	43	57	YES		-	-	YES	-	-	-	-	-	-	-	-	Yes	-	-	-	-	-	1	-	-	-		-	-	Yes	-	-	-	Yes	-	Yes	Yes	-
5	1
5	2
8	0		-	22.7732	107	68	-	0.79	86	177	18	44		47	YES		-	-	-	-	-	-	-	-	-	-	-	-	-	-	-	-	-	-	-	1	-		Yes	Yes	-	-	-	-	Yes	-	-	Yes	Yes
8	1	1
8	2	1
10	0		YES	22.231	120	80	YES	0.88	17	106	25	51	51	57	YES		-	-	-	-	-	-	Yes	-	-	-	-	-	-	-	-	-	-	-	-	-	-		-	Yes	-	-	-	-	Yes	-	Yes	Yes	Yes
10	1
10	1
14	0		YES	31.2488	120	80	-	0.77	13	67	na	46		53	-		-	-	-	-	-	-	-	-	-	-	-	-	-	-	-	-	-	-	-	-	-		-	-	-	-	-	-	-	-	-	-	-
14	1
14	2
15	0		-	31.25	110	80	-	0.61	236	512	4.5	39		47	YES		-	YES	-	-	-	-	-	-	-	-	-	-	-	-	-	-	-	-	-	-	-		-	Yes	Yes	-	-	-	-	-	-	-	Yes
15	1
15	2
15	3
16	0		-	23.8751	120	80	-	0.64	127	295	18	27		40	YES		-	-	YES	-	YES	-	-	-	-	-	-	-	-	-	-	-	-	-	-	-	-		-	-	Yes	-	-	-	-	-	-	-	-
16	1
16	2
16	3
16	4
17	0		YES	34.3506	103	70	-	0.78	59	128	4	47	47	46	YES		-	-	-	-	-	-	-	-	-	-	-	-	-	Yes	-	-	-	-	-	-	-		-	-	-	-	-	-	Yes	Yes	Yes	Yes	-
17	1
17	2
17	3
17	4
18	0		YES	21.4533	110	70	-	0.61	236	512	12	28	33	40	YES		-	-	YES	-	YES	-	-	-	-	-	-	Yes	-	-	-	-	-	-	-	-	-		Yes	Yes	Yes	Yes	-	-	-	Yes	Yes	Yes	Yes
18	1
18	2
18	3
19	0		-	20.2449	130	70	-	na	na	na	20	43	44	49	YES		-	-	-	-	-	-	-	-	-	-	-	Yes	-	-	-	-	-	-	-	-	1		Yes	Yes	Yes	-	Yes	-	-	-	-	-	-
19	1
20	0		YES	28.7347	110	75	-	1.75	1847	2251	7	27	27	32	YES		-	YES	YES	-	-	-	-	-	-	-	-	-	-	-	-	-	-	-	-	-	-		Yes	Yes	Yes	Yes	-	-	Yes	-	Yes	Yes	-
20	1
22	0		-	27.8852	113	73	-	0.64	8	60	19	19		34	YES		-	-	-	YES	-	-	-	-	-	-	-	-	-	-	-	-	-	-	-	-	-		-	Yes	-	Yes	-	-	-	-	-	-	-
22	1
22	2
26	0		-	21.2585	120	80	-	0.67	38	147	13			66	YES		-	-	-	-	-	-	Yes	-	-	-	-	-	-	-	-	-	-	-	-	-	-		Yes	-	-	-	Yes	-	Yes	Yes	Yes	Yes	-
26	1
27	0		-	18.5185	na	na	YES	na	na	na	8	27		43	YES		-	-	-	-	-	-	-	-	-	-	-	Yes	-	-	-	-	-	-	-	-	-		-	-	Yes	-	-	-	-	-	-	-	Yes
27	1
28	0		-	27.1203	na	na	-	0.63	322	537	na			45	-		-	-	-	-	-	-	-	-	-	-	-	-	-	-	-	-	-	-	-	-	-		-	-	-	-	-	-	-	-	-	-	-
28	1
28	2
29	0		-	21.5019	100	60	-	0.85	na	na	na	40		49	-		-	-	-	-	-	-	-	-	-	-	-	-	-	-	-	-	-	-	-	-	-		-	-	-	-	-	-	-	-	-	-	-
29	1
29	2
32	0		-	27.0051	120	80	-	0.57	0	0	6	14		18	YES		-	-	YES	-	-	-	-	-	-	-	-	Yes	-	-	-	-	-	-	-	-	-		-	-	Yes	-	-	-	-	-	-	-	-
32	1
33	0		YES	31.6263	150	90	YES	0.67	23	102	5	34	35	50	YES		-	-	YES	-	-	-	-	-	-	-	-	-	-	-	-	-	-	-	-	-	-		Yes	Yes	Yes	-	-	-	-	Yes	-	-	Yes
33	1
33	2
38	0		-	21.3839	105	65	-	0.79	24	93	6	21		34	YES		-	YES	YES	-	-	-	-	-	-	-	-	-	-	-	-	-	-	-	-	-	-		Yes	Yes	Yes	-	Yes	-	-	-	-	-	-
38	1
38	2
39	0		na	31.6032	150	80	YES	na	na	na	37	52	52	57	YES		YES	-	-	-	-	-	-	-	-	-	-	-	-	-	-	-	-	-	-	-	-		Yes	Yes	Yes	Yes	Yes	-	Yes	Yes	Yes	-	Yes
39	1
39	2	1
39	3	1
39	4
39	5
39	6	1
39	7	1
40	0		YES	24.6711	120	80	-	na	na	na	9	56	56	61	YES		YES	YES	YES	-	-	-	-	-	-	-	-	-	-	-	-	-	-	-	-	-	-		Yes	Yes	Yes	Yes	Yes	-	Yes	Yes	-	Yes	-
40	1
40	2
40	3
40	4
40	5
40	6
41	0		na	23.9188	120	80	YES	na	na	na	52	52	54	62	YES		-	-	-	-	YES	Yes	-	-	-	-	-	-	-	-	-	-	-	-	-	-	-		-	-	-	-	Yes	Yes	Yes	-	-	-	Yes
41	1
41	2
42	0		-	33.5937	140	80	YES	na	na	na	36	37	37	37	YES		-	YES	-	-	-	-	-	-	-	-	-	-	-	-	-	-	-	-	-	-	-		-	Yes	-	-	-	-	-	-	-	Yes	Yes
42	1
42	2
42	3
43	0		-	25.2595	110	80	-	na	na	na	12.5	14	20	25	YES		-	YES	-	-	-	-	-	-	-	-	-	-	-	-	-	-	-	-	-	-	-		Yes	Yes	-	-	-	-	-	-	-	-	-
43	1
44	0		-	25.1486	89	65	-	na	na	na	14	14	15	20	YES		-	YES	-	-	-	-	-	-	-	-	-	-	-	-	-	-	-	-	-	-	-		Yes	Yes	-	-	-	-	-	-	-	-	-
44	1
45	0		YES	32.7442	115	80	-	na	na	na	8	51	52	61	YES		-	-	YES	-	-	-	-	-	-	-	-	-	-	-	-	-	-	-	-	-	1		Yes	Yes	Yes	Yes	Yes	-	Yes	Yes	Yes	Yes	-
45	1
45	2
47	0		-	23.634	120	80	YES	na	na	na	11	44	51	52	YES		-	YES	YES	-	YES	-	-	-	-	-	-	-	-	-	-	-	-	-	-	-	-		Yes	Yes	Yes	-	Yes	-	-	-	Yes	-	Yes
47	1
47	2
47	3
47	4
49	0		-	23.3844	130	85	YES	na	na	na	4	45	52	53	YES		YES	-	YES	-	-	-	-	-	-	-	-	Yes	-	-	-	-	-	-	-	-	-		Yes	Yes	Yes	-	Yes	-	Yes	Yes	Yes	Yes	Yes
49	1
49	2
49	3
51	0		-	25.3906	120	85	-	0.82	17	111	na	54		60	-		-	-	-	-	-	-	-	-	-	-	-	-	-	-	-	-	-	-	-	-	-		-	-	-	-	-	-	-	-	-	-	-
51	1
51	2
52	0		-	24.6097	120	80	-	na	na	na	na	33		36	YES		-	-	-	-	-	-	Yes	-	-	-	-	-	-	-	-	-	-	-	-	-	-		-	-	-	-	-	-	Yes	-	-	-	-
52	1
53	0		-	22.46	120	80	-	0.79	0	66	10	49	49	49	YES		-	-	YES	-	-	-	Yes	-	-	-	-	-	-	-	-	-	-	-	-	-	-		-	-	Yes	-	-	-	Yes	-	-	-	-
53	1
53	2
55	0		YES	23.1206	90	70	-	0.93	34	177	45	47		47	YES		-	-	-	-	YES	Yes	-	-	-	-	-	-	-	-	-	-	-	-	-	-	-		-	-	-	-	-	Yes	-	-	Yes	Yes	-
55	1
1	0		-	21.7784	111	77	-	0.71	0	0	na	44		47	-		-	-	-	-	-	-	-	-	-	-	-	-	-	-	-	-	-	-	-	-	-		Yes	-	-	-	-	-	-	-	-	-	-
3	0		-	19.3772	110	76	-	0.83	0	0	20	27		41	YES		-	YES	-	-	-	-	-	-	-	-	-	-	-	-	-	-	-	-	-	-	-		Yes	-	Yes	-	-	-	-	-	-	-	-
4	0		YES	27.0416	120	80	-	0.81	21	0	8.5	24		31	YES		-	-	-	-	-	-	-	-	-	-	-	-	-	-	-	-	-	-	-	-	-		Yes	Yes	Yes	Yes	-	-	Yes	-	-	-	-
6	0		-	17.7154	105	62	-	0.76	25	119	na	18		18	YES		-	-	-	-	-	-	-	-	-	Yes	-	-	-	-	-	-	-	-	-	-	-		-	Yes	-	-	-	-	-	-	-	Yes	-
7	0		-	19.0311	120	60	-	0.78	32	129	na	18		18	YES		-	-	-	-	-	-	-	-	-	Yes	-	-	-	-	-	-	-	-	-	-	-		-	Yes	-	-	-	-	-	-	-	Yes	-
9	0		-	32.7694	107	70	-	0.84	0	0	6	10	10	22	YES		-	-	YES	-	-	-	-	-	-	-	-	Yes	-	-	-	-	-	-	-	-	-		Yes	Yes	Yes	Yes	-	-	-	-	-	Yes	-
11	0		-	23.3844	120	80	-	0.61	8	112	21	21		27	YES		-	YES	-	-	-	-	-	-	-	-	-	-	-	-	-	-	-	-	-	-	-		Yes	Yes	Yes	-	-	-	-	-	-	-	-
12	0		-	21.4844	120	80	-	0.65	9	0	na	23		25	-		-	-	-	-	-	-	-	-	-	-	-	-	-	-	-	-	-	-	-	-	-		-	-	-	-	-	-	-	-	-	-	-
30	0		-	24.9108	105	80	-	0.79	6	54	29	34		35	YES		-	YES	-	-	-	-	-	-	-	-	-	-	-	-	-	-	-	-	-	-	-		-	Yes	-	-	-	-	-	-	-	-	-
36	0		YES	26.4463	117	75	-	0.72	7	71	21	13		21	YES		-	YES	-	-	-	-	-	-	-	-	-	-	-	-	-	-	-	-	-	1	-		-	Yes	-	-	-	-	-	-	-	-	-
48	0		-	15.6405	98	60	-	na	na	na	4.5	11	18	19	YES		-	YES	-	-	-	-	-	-	-	-	-	-	-	-	-	-	-	-	-	-	-		Yes	Yes	Yes	-	Yes	Yes	-	-	-	-	-
50	0		YES	21.4844	120	80	-	na	na	na	3.5	13		21	YES		-	-	YES	-	-	-	-	-	-	-	-	Yes	-	-	-	-	-	-	-	-	-		-	-	Yes	-	-	-	-	-	-	-	-
	General data mother
	Miscarriage
	Women without pregnancy
	Pregnancy/kids data
[truncated: 25 more columns]
