# Supplementary material for: Pregnancy outcomes of Fabry disease in Austria (PROFABIA)-a retrospective cohort-study
Source: Orphanet J Rare Dis. 2024 Apr 18;19:165. doi: 10.1186/s13023-024-03180-3 (PMC11025160; doi:10.1186/s13023-024-03180-3)
Supplement: Supplementary file 5 — Additional file 5: Additional Spreadsheet 2. Individual data of children born to mothers with Fabry disease. [file 13023_2024_3180_MOESM5_ESM.xlsx]

## Sheet: Profabia children
Mothers and pregnancy ID	Mothers age at delivery	Smoking during pregnancy	Hypertension during ptegnancy	Proteinuria during pregnancy	Preeclampsia	Gestational age (weeks)	Full term of delivery	Mode of ddelivery	infants sex	Birth weight (g)	Normal birth weight	Birth weight centile	Birth length (cm)	Birth length centile	Birth head circumference (cm)	birth head circumference centile	Apgar score (1 minute)	Apgar score (5 minutes)	Apgar score (10 minutes)	Inpatient stay	Malformations	Genetic testing done	Genetic test result	Fabry specific therapy	Infants age as of December 2021
2-1	43.0583	-	Yes	-	-	39	Full term	C section	f	2840	Yes	12	48	8	34	32	9	10	10	No	No	Yes	neg	No	9.73889
5-1	25.8222	-	-	-	-	34.2857	Preterm	Vaginal	f	2350	No	65	45	59	31	53	8	9	10	Yes	No	Yes	neg	No	34.3528
8-1	29.0083	-	-	-	-	34.8571	Preterm	C section2	f	1940	No	17	43	21	31	41	6	4	8	Yes	No	Yes	pos	No	21.3972
10-1	29.8278	-	Yes	Yes	Yes	40.1429	Full term	Vaginal	f	2250	No	0.99	46	0.99	32.5	3	9	10	10	No	No	Yes	pos	No	29.9528
14-1	35.9861	-	Yes	Yes	Yes	40	Full term	Vaginal	f	2500	Yes	1	43	0.99	na	na	9	10	10	Yes	Yes	Yes	neg	No	19.5944
15-1	21.7889	-	-	Yes	-	41	Full term	Vaginal	f	2860	Yes	5	48	3	na	na	9	10	10	No	No	Yes	neg	No	28.2389
16-1	24.1639	Yes	Yes	Yes	Yes	39.4286	Full term	Vaginal	f	3530	Yes	62	52	44	34	29	8	8	9	No	No	Yes	pos	No	19.0583
19-1	36.9444	-	-	Yes	-	38.5714	Full term	Vaginal	m	3400	Yes	49	52	58	36	74	9	9	10	No	No	Yes	neg	No	15.0056
20-1	20.5028	-	Yes	Yes	Yes	35.5714	Preterm	C section	m	1900	No	4	41	1	31	18	9	10	10	Yes	No	Yes	pos	Yes	15.3333
22-1	34.7722	-	-	-	-	40.8571	Full term	Vaginal	f	3680	Yes	61	53	66	35	45	6	8	10	No	No	No	na	No	1.77222
26-1	17.9722	-	-	-	-	42	Full term	Vaginal	m	2480	No	0.99	47	0.99	na	na	9	10	10	No	No	No	na	No	50.5111
27-1	33.5333	-	-	-	-	40	Full term	C section	f	3578	Yes	60	50	22	35	53	9	10	10	No	No	Yes	neg	No	11.3694
28-1	22.9556	-	-	-	-	42	Full term	Vaginal	f	3310	Yes	24	50.5	19	na	na	na	na	na	No	No	Yes	neg	No	24.4611
29-1	26.8694	-	-	-	-	39.7143	Full term	Vaginal	f	3400	Yes	47	52	58	na	na	9	10	10	No	No	No	na	No	24.4361
5-2	31.7333	-	na	na	na	28	Preterm	C section	m	900	No	22	na	na	na	na	na	na	na	Yes	na	No	na	No
8-2	29.0083	-	-	-	-	34.8571	Preterm	C section2	f	1990	No	21	44	34	31	41	7	8	10	Yes	No	Yes	pos	No	21.3972
10-2	31.55	-	Yes	Yes	Yes	37.7143	Full term	C section	f	1910	No	0.99	43	0.99	31	1	10	10	10	No	Yes	Yes	pos	No	28.2306
14-2	38.1528	-	-	Yes	-	39.5714	Full term	C section	f	3400	Yes	48	50	25	na	na	9	10	10	No	No	Yes	pos	No	17.4278
15-2	22.95	-	-	Yes	-	40	Full term	Vaginal	m	3600	Yes	48	50	14	na	na	9	10	10	No	No	Yes	pos	No	27.0778
16-2	25.4722	Yes	-	-	-	38.8571	Full term	Vaginal	m	2960	Yes	13	50	22	34.5	28	10	10	10	Yes	No	Yes	pos	No	17.75
18-2	27.8472	Yes	Yes	Yes	Yes	38.8571	Full term	C section	m	3400	Yes	44	50	22	33.3	7	9	10	10	No	No	Yes	neg	No	16.3278
22-2	36.5139	-	-	-	-	40.4286	Full term	Vaginal	m	4388	Yes	95	53	54	35.5	43	9	10	10	No	No	No	na	No	0.0305556
28-2	27.0139	-	-	-	-	39.4286	Full term	Vaginal	f	3100	Yes	24	51.5	52	na	na	na	na	na	No	No	Yes	pos	No	20.4028
29-2	28.975	-	-	-	-	40	Full term	Vaginal	f	3150	Yes	22	48	5	na	na	9	10	10	No	No	No	na	No	22.3306
15-3	25.8083	-	-	Yes	-	43	Full term	Vaginal	m	2680	Yes	0.99	48	1	na	na	5	7	8	Yes	No	Yes	neg	No	24.2194
16-3	30.5694	Yes	-	Yes	-	39.1429	Full term	Vaginal	m	3350	Yes	36	50	19	35	40	10	10	10	No	No	Yes	pos	No	12.6528
18-3	37.0083	Yes	Yes	Yes	Yes	37.1429	Full term	C section	f	2290	No	5	45	3	32	8	8	10	10	Yes	Yes	Yes	neg	No	7.16667
16-4	31.5972	Yes	-	Yes	-	39.5714	Full term	Vaginal	m	3150	Yes	17	49	8	34	13	10	10	10	No	No	Yes	pos	No	11.625
17-4	37.7417	-	-	-	-	39.5714	Full term	C section	m	3425	Yes	37	51	29	36	66	10	10	10	No	No	Yes	neg	No	11.2833
32-1	19.4722	-	-	-	-	38.2857	Full term	C section	f	2818	Yes	17	48	13	35	68	9	10	10	No	No	No	na	No	1.17222
33-1	26.9444	-	-	-	-	39	Full term	Vaginal	m	3700	Yes	69	51	35	37	90	8	9	9	Yes	No	Yes	neg	No	25.5639
33-2	40.5667	-	-	-	-	37.2857	Full term	Vaginal	f	3480	Yes	85	50	54	37	99	9	10	10	Yes	No	Yes	pos	Yes	11.9417
38-1	22.9472	-	-	-	-	40.2857	Full term	Vaginal	f	3380	Yes	39	53	70	34	22	9	10	10	No	No	Yes	pos	No	13.5444
38-2	25.1333	-	-	-	-	40.8571	Full term	Vaginal	f	3640	Yes	57	51	31	36	74	9	10	10	No	No	Yes	pos	No	11.3583
39-1	18.6444	Yes	-	-	-	38	Full term	Vaginal	m	2790	Yes	12	46	1	na	na	8	10	10	No	No	Yes	neg	No	39.6583
39-2	23.5083	Yes	-	-	-	38	Full term	Vaginal2	m	2670	Yes	7	47	4	34	26	9	10	10	No	No	Yes	neg	No	34.7944
39-3	23.5083	Yes	-	-	-	38	Full term	Vaginal2	m	3120	Yes	33	47	4	35	53	9	9	10	No	No	Yes	neg	No	34.7944
39-5	29.8083	Yes	-	-	-	36.7143	Preterm	Vaginal	m	2920	Yes	53	46	21	34	72	8	9	10	No	No	Yes	neg	No	28.4944
39-6	32.85	Yes	-	-	-	28.4286	Preterm	C section2	f	na	na	na	na	na	na	na	na	na	na	Yes	No	Yes	neg	No	25.4528
39-7	32.85	Yes	-	-	-	28.4286	Preterm	C section2	m	na	na	na	na	na	na	na	na	na	na	Yes	Yes	Yes	pos	No	25.4528
40-1	17.0833	Yes	-	-	-	35.5714	Preterm	Vaginal	m	2630	Yes	50	47	55	32	41	5	8	10	Yes	Yes	Yes	pos	No	45.8833
40-3	22.1056	Yes	-	-	-	41	Full term	Vaginal	m	3800	Yes	56	51	18	na	na	9	10	10	No	No	Yes	neg	No	40.0417
40-4	23.2333	Yes	-	-	-	42	Full term	Vaginal	f	2900	Yes	5	49	6	33	3	9	10	10	No	No	Yes	neg	No	38.9139
40-6	35.0611	Yes	-	-	-	35.4286	Preterm	Vaginal	m	2160	No	16	46	19	35	97	9	10	10	Yes	No	Yes	pos	No	27.0861
41-1	22.1417	Yes	-	-	-	39.1429	Full term	Vaginal	m	3100	Yes	18	50	19	34	15	10	10	10	No	No	Yes	neg	No	41.2778
41-2	29.0722	-	-	-	-	34.7143	Preterm	C section	m	1700	No	4	na	na	na	na	na	na	na	Yes	Yes	Yes	pos	Yes	34.3472
42-1	21.2639	-	-	Yes	-	39.1429	Full term	Vaginal	f	2850	Yes	11	50	29	30	0.99	9	10	10	No	No	Yes	pos	Yes	17.1444
42-2	23.1833	-	-	Yes	-	40.1429	Full term	Vaginal	m	3115	Yes	12	51	25	34	10	9	10	10	No	No	Yes	pos	Yes	15.225
42-3	34.5861	-	Yes	Yes	-	39.8571	Full term	Vaginal	f	2800	Yes	6	47	2	33	8	10	10	10	No	No	Yes	pos	No	3.82222
43-1	24.4111	-	-	-	-	40.4286	Full term	Vaginal	m	3500	Yes	35	53	54	34.5	17	9	10	10	Yes	No	Yes	neg	No	1.66389
44-1	20.0611	Yes	-	-	-	38.2857	Full term	Vaginal	m	3330	Yes	47	51.5	53	36.5	86	9	10	10	No	Yes	Yes	neg	No	1.93056
45-2	22.2167	-	-	-	-	40.8571	Full term	Vaginal	f	2750	Yes	3	48	3	na	na	8	9	10	No	Yes	Yes	pos	Yes	39.925
47-1	22.1639	Yes	-	-	-	39	Full term	Vaginal	m	2600	Yes	2	47	2	32	1	9	10	10	No	No	Yes	pos	Yes	30.875
47-2	25.1556	Yes	-	-	-	36.5714	Preterm	Vaginal	m	3800	Yes	98	48	53	32	24	9	10	10	No	No	Yes	pos	Yes	27.8833
47-3	32.6222	Yes	-	-	-	37.5714	Full term	Vaginal	f	2230	No	2	43	0.99	31.5	2	9	10	10	No	No	Yes	pos	Yes	20.4194
47-4	36.9972	Yes	-	-	-	37.7143	Full term	Vaginal	f	2555	Yes	9	45	1	33	18	9	10	10	No	No	Yes	pos	No	16.0417
49-2	31.5611	-	-	-	-	40.5714	Full term	Vaginal	f	2940	Yes	8	49	9	na	na	na	na	na	No	No	Yes	pos	No	22.4417
49-3	33.9111	-	-	-	-	37	Full term	Vaginal	f	3080	Yes	59	52	85	na	na	9	10	10	No	Yes	Yes	neg	No	20.0917
51-1	25.6361	-	-	-	-	40.2857	Full term	Vaginal	m	3500	Yes	35	50	12	na	na	9	10	10	No	Yes	Yes	pos	Yes	35.0694
51-2	32.9444	-	-	-	-	40.7143	Full term	Vaginal	f	3800	Yes	72	54	81	na	na	9	10	10	Yes	No	Yes	neg	No	27.7611
52-1	33.175	-	Yes	-	-	34	Preterm	C section	m	2090	No	34	44	39	34	97	7	9	10	Yes	Yes	No	na	No	3.49444
53-1	27.2722	-	-	-	-	40	Full term	Vaginal	m	3550	Yes	43	51	26	36	62	9	10	10	No	No	Yes	pos	Yes	21.5
53-2	29.2722	-	-	-	-	40	Full term	Vaginal	f	3650	Yes	66	54	85	na	na	10	10	10	No	No	Yes	pos	No	19.6
55-1	36.1083	-	-	-	-	39	Full term	C section	m	2900	Yes	9	48	4	na	na	na	na	na	No	No	Yes	pos	No	11.5806
											#DIV/0!
